# Supplementary material for: Development of Procymidone and Difenoconazole Resistance in Alternaria alternata, the Causal Agent of Kiwifruit Brown Spot Disease
Source: Plants (Basel). 2025 Jul 21;14(14):2245. doi: 10.3390/plants14142245 (PMC12300078; doi:10.3390/plants14142245)
Supplement: Supplementary file 1 [file plants-14-02245-s001.zip]

Archive with 1 entries (1 files):
- plants-3761698-supplementary.pdf
